# Supplementary material for: Low Percentage of Vegetable Fat in Red Blood Cells Is Associated with Worse Glucose Metabolism and Incidence of Type 2 Diabetes
Source: Nutrients. 2022 Mar 25;14(7):1368. doi: 10.3390/nu14071368 (PMC9002701; doi:10.3390/nu14071368)
Supplement: Supplementary file 1 [file nutrients-14-01368-s001.zip]

Archive with 1 entries (1 files):
- nutrients-1650576-Supplementary Material.pdf
